# Supplementary material for: Fluoroquinolone resistance in Campylobacter jejuni and Campylobacter coli from poultry and human samples assessed by PCR-restriction fragment length polymorphism assay
Source: PLoS One. 2018 Jul 6;13(7):e0199974. doi: 10.1371/journal.pone.0199974 (PMC6034818; doi:10.1371/journal.pone.0199974)
Supplement: S2 Table — (XLSX) [file pone.0199974.s002.xlsx]

## Sheet: Feuil2
date_sample	NAL	CIP	NOR
1	R	R	R
2	R	R	R
3	R	R	R
4	R	R	R
5	R	R	R
6	R	R	R
7	R	R	R
8	R	R	R
9	R	R	R
10	R	R	R
11	R	R	R
12	R	R	R
13	R	R	R
14	R	R	R
15	R	R	R
16	R	R	R
17	R	R	R
18	R	R	R
19	R	R	R
20	R	R	R
21	R	R	R
22	R	R	R
23	R	R	R
24	R	R	R
25	R	R	R
26	R	R	R
27	R	R	R
28	R	R	R
29	R	R	R
30	R	R	R
31	R	R	R
32	R	R	R
33	S	S	S
34	R	R	R
35	R	R	R
36	S	S	S
37	S	S	S
38	R	R	R
39	S	S	S
40	S	S	S
41	S	S	S
42	S	S	S
43	S	S	S
44	S	S	S
45	R	R	R
46	S	S	S
47	S	S	S
48	S	S	S
49	S	S	S
50	S	S	S
51	S	S	S
52	S	S	S
